# Supplementary material for: Confirmation of involvement of new variants at CDKN2A/B in pediatric acute lymphoblastic leukemia susceptibility in the Spanish population
Source: PLoS One. 2017 May 8;12(5):e0177421. doi: 10.1371/journal.pone.0177421 (PMC5421813; doi:10.1371/journal.pone.0177421)
Supplement: S1 Table — (XLSX) [file pone.0177421.s002.xlsx]

## Sheet: Hoja1
Sample		Disease	Sex	Age	Genetic alterations	Inmunophenotype
LLA22L	LLA22L	2	2	1	MLL	B
LLA25L	LLA25L	2	1	1	Hyperdiploid	B
LLA55L	LLA55L	2	2	2	0	B
LLA65L	LLA65L	2	2	1	Hyperdiploid	B
MAD20	MAD20	2	2	1	MLL	B
MAD22	MAD22	2	2	1	Hyperdiploid and ETV6-RUNX1	B
MAD70	MAD70	2	2	1	MLL	B
MAD84	MAD84	2	2	1	MLL	B
DON15GB	DON15GB	2	1	1	NA	B
DON16G	DON16G	2	2	2	NA	B
DON17L	DON17L	2	2	2	Hyperdiploid	B
DON18L	DON18L	2	2	2	0	B
DON41	DON27	2	1	2	ETV6-RUNX1	B
LLA48L	LLA48L	2	2	2	E2A-PBX1	B
LLA50L	LLA50L	2	2	2	Hyperdiploid	B
MAD107	MAD107	2	2	2	Hyperdiploid	B
MAD109	MAD109	2	2	2	0	B
MAD115	MAD115	2	2	2	Hyperdiploid	B
MAD12	MAD12	2	2	2	0	B
MAD2	MAD2	2	2	1	0	B
MAD41	MAD41	2	2	2	Hyperdiploid	B
MAD48	MAD48	2	2	2	Hyperdiploid	B
MAD58	MAD58	2	1	2	0	B
MAD63	MAD63	2	1	2	ETV6-RUNX1	B
MAD92	MAD92	2	1	2	BCR-ABL	B
MAD93	MAD93	2	2	1	Hyperdiploid	B
MAD98	MAD98	2	1	2	0	B
P38	P38	2	1	2	ETV6-RUNX1	B
ZAR10	ZAR10	2	2	2	ETV6-RUNX1	B
ZAR15	ZAR15	2	1	2	Hyperdiploid	B
ZAR6	ZAR6	2	2	2	ETV6-RUNX1	B
DON10L	DON10L	2	1	2	0	B
DON14GB	DON14GB	2	1	3	Hyperdiploid	B
DON20L	DON20L	2	1	3	ETV6-RUNX1	B
DON3L	DON3L	2	2	3	NA	B
DON4L	DON4L	2	2	3	0	B
DON9L	DON9L	2	1	3	0	B
LLA126L	LLA126L	2	2	3	Hyperdiploid	B
LLA12L	LLA12L	2	2	3	NA	B
LLA136L	LLA136L	2	1	10	0	B
LLA142L	LLA142L	2	2	3	Hyperdiploid	B
LLA148L	LLA148L	2	1	3	ETV6-RUNX1	B
LLA151L	LLA151L	2	1	3	0	B
LLA167L	LLA167L	2	1	3	Hypodiploid	B
LLA206L	LLA206L	2	1	3	0	B
LLA37L	LLA37L	2	1	3	ETV6-RUNX1	B
LLA4L	LLA4L	2	2	3	NA	B
LLA64L	LLA64L	2	2	2	Hypodiploid	B
LLA71L	LLA71L	2	1	3	0	B
LLA83L	LLA83L	2	1	3	ETV6-RUNX1	B
MAD104	MAD104	2	1	2	Hyperdiploid	B
MAD119	MAD119	2	1	3	Hyperdiploid	B
MAD122	MAD122	2	1	3	0	B
MAD39	MAD39	2	2	2	ETV6-RUNX1	B
MAD42	MAD42	2	1	2	Hyperdiploid	B
MAD68	MAD68	2	1	3	Hyperdiploid	B
MAD77	MAD77	2	1	3	0	B
MAD80	MAD80	2	2	3	Hyperdiploid	B
MAD88	MAD88	2	2	3	MLL	B
MAD97	MAD97	2	1	3	ETV6-RUNX1	B
P19	P19	2	2	2	NA	B
P21	P21	2	1	2	NA	B
P31	P31	2	1	3	Hyperdiploid	B
P40	P40	2	1	2	0	B
P45	P45	2	1	2	0	B
ZAR1	ZAR1	2	1	3	0	B
ZAR11	ZAR11	2	2	2	Hyperdiploid	B
ZAR13	ZAR13	2	1	2	0	B
DON8L	DON8L	2	1	4	ETV6-RUNX1	B
LLA138L	LLA138L	2	1	4	Hyperdiploid	B
LLA140L	LLA140L	2	1	4	0	B
LLA143L	LLA143L	2	1	4	ETV6-RUNX1	B
LLA149L	LLA149L	2	2	4	NA	B
LLA63L	LLA63L	2	1	4	Hyperdiploid	B
MAD102	MAD102	2	2	4	NA	B
MAD154	MAD154	2	1	3	0	B
MAD162	MAD162	2	1	4	0	B
MAD165	MAD165	2	1	3	Hyperdiploid	B
MAD4	MAD4	2	1	3	ETV6-RUNX1	B
MAD65	MAD65	2	1	4	Hyperdiploid	B
MAD8	MAD8	2	2	3	0	B
MAD94	MAD94	2	1	3	0	B
P23	P23	2	2	3	0	B
P42	P42	2	2	4	NA	B
P46	P46	2	2	3	Hyperdiploid	B
P6	P6	2	2	3	ETV6-RUNX1	B
DON22L	DON22L	2	1	4	0	B
LLA40L	LLA40L	2	1	5	ETV6-RUNX1	B
LLA62L	LLA62L	2	1	5	0	B
LLA70L	LLA70L	2	2	5	Hyperdiploid	B
LLA72L	LLA72L	2	1	5	Hyperdiploid	B
MAD1	MAD1	2	2	5	NA	B
MAD118	MAD118	2	2	5	0	B
MAD33	MAD33	2	1	5	0	B
MAD47	MAD47	2	2	5	0	B
MAD57	MAD57	2	2	5	MLL and ETV6-RUNX1	B
MAD62	MAD62	2	2	5	0	B
MAD87	MAD87	2	2	5	Hyperdiploid	B
P44	P44	2	1	6	0	B
P7	P7	2	1	3	Hyperdiploid	B
ZAR5	ZAR5	2	1	5	0	B
ZAR9	ZAR9	2	2	14	Hyperdiploid	B
DON12L	DON12L	2	1	5	Hyperdiploid	B
DON1L	DON1L	2	1	5	Hyperdiploid	B
LLA51L	LLA51L	2	1	6	0	B
LLA91L	LLA91L	2	2	6	Hyperdiploid	B
MAD111	MAD111	2	1	5	0	B
MAD112	MAD112	2	1	5	0	B
MAD15	MAD15	2	2	5	0	B
MAD5	MAD5	2	2	5	NA	B
MAD71	MAD71	2	1	5	ETV6-RUNX1	B
MAD9	MAD9	2	2	6	Hyperdiploid	B
MAD95	MAD95	2	1	6	NA	B
LLA39L	LLA39L	2	2	7	ETV6-RUNX1	B
MAD53	MAD53	2	1	7	Hyperdiploid	B
MAD60	MAD60	2	1	6	ETV6-RUNX1	B
MAD67	MAD67	2	1	7	NA	B
MAD89	MAD89	2	2	5	NA	B
P4	P4	2	1	6	0	B
LLA30L	LLA30L	2	2	7	0	B
LLA89L	LLA89L	2	1	7	NA	B
MAD10	MAD10	2	1	7	0	B
MAD11	MAD11	2	1	7	0	B
MAD13	MAD13	2	2	7	Hyperdiploid	B
MAD37	MAD37	2	1	7	Hyperdiploid	B
MAD51	MAD51	2	2	8	0	B
MAD96	MAD96	2	1	8	E2A-PBX1	B
DON25L	DON25L	2	1	9	MLL	B
DON5L	DON5L	2	2	9	0	B
MAD7	MAD7	2	1	8	Hyperdiploid and ETV6-RUNX1	B
LLA3L	LLA3L	2	2	10	0	B
P36	P36	2	2	10	NA	B
P43	P43	2	1	10	Hyperdiploid	B
P8	P8	2	1	10	0	B
DON23L	DON23L	2	1	11	0	B
LLA120L	LLA120L	2	1	11	Hyperdiploid	B
LLA8L	LLA8L	2	2	11	ETV6-RUNX1	B
MAD132	MAD132	2	2	11	Hyperdiploid	B
MAD40	MAD40	2	2	11	0	B
DON24L	DON24L	2	1	12	0	B
LLA14G	LLA14G	2	2	12	0	B
MAD116	MAD116	2	1	12	Hyperdiploid and BCR-ABL	B
MAD17	MAD17	2	2	11	MLL	B
MAD34	MAD34	2	1	11	0	B
DON7L	DON7L	2	2	13	Other	B
LLA45L	LLA45L	2	2	13	ETV6-RUNX1	B
MAD28	MAD28	2	1	13	0	B
MAD38	MAD38	2	1	12	0	B
MAD55	MAD55	2	2	12	0	B
MAD108	MAD108	2	2	13	Hyperdiploid	B
MAD25	MAD25	2	1	13	0	B
ZAR8	ZAR8	2	1	14	0	B
DON2L	DON2L	2	2	14	0	B
526	526	2	1	6	ETV6-RUNX1	B
529	529	2	2	1	MLL	B
BA106	BA106	2	2	10	BCR-ABL	B
BA109	BA109	2	1	12	E2A-PBX1	B
BA135	BA135	2	1	4	0	B
BA171	BA171	2	2	4	BCR-ABL	B
BA210	BA210	2	1	12	BCR-ABL	B
BA280	BA280	2		1	0	B
BA281	BA281	2	2	3	0	B
BA288	BA288	2	1	8	NA	B
BA294	BA294	2	1	6	0	B
BA300	BA300	2	1	4	0	B
BA304	BA304	2	1	4	0	B
BA379C	BA379C	2	1	3	0	B
BA383	BA383	2	1		NA	B
BA401	BA401	2	2	6	0	B
BA428	BA428	2	1	5	Hyperdiploid	B
BA464	BA464	2	1	3	0	B
BA472	BA472	2	1		E2A-PBX1	B
BA486	BA486	2	1	4	Hyperdiploid	B
BA499	BA499	2	1	13	BCR-ABL	B
BA517	BA517	2	1	14	0	B
DON32	DON32	2	1	4	Hyperdiploid	B
DON38	DON38	2	2	2	0	B
DON39	DON39	2	1	4	0	B
DON40	DON40	2	2	2	Hyperdiploid	B
DON42	DON42	2	1	2	ETV6-RUNX1	B
DON46	DON46	2	1	3	ETV6-RUNX1	B
DON49	DON49	2	2	16	0	B
LLA187L	LLA187L	2	1	5	ETV6-RUNX1	B
LLA192L	LLA192L	2	2	3	0	B
LLA216L	LLA216L	2	2	3	0	B
LLA226L	LLA226L	2	2	1	0	B
LLA228L	LLA228L	2	2	7	0	B
MAD139	MAD139	2	2	2	Hyperdiploid	B
MAD168	MAD168	2	1	2	0	B
MAD169	MAD169	2	2	5	Hyperdiploid	B
MAD170	MAD170	2	1	2	ETV6-RUNX1	B
MAD171	MAD171	2	1	4	0	B
MAD172	MAD172	2	2	6	Hyperdiploid	B
MAD177	MAD177	2	1	6	ETV6-RUNX1	B
MAD192	MAD192	2	2	2	Hyperdiploid	B
MAD214	MAD214	2	1	3	0	B
MAD220	MAD220	2	2	5	0	B
MAD222	MAD222	2	2	4	0	B
MAD227	MAD227	2	1	7	0	B
MAD228	MAD228	2	2	3	ETV6-RUNX1	B
MAD229	MAD229	2	1	10	0	B
MAD233	MAD233	2	2	4	0	B
MAD239	MAD239	2	1	3	ETV6-RUNX1	B
MAD269	MAD269	2	1	3	E2A-PBX1	B
MAD270	MAD270	2	1	13	ETV6-RUNX1	B
MAD271	MAD271	2	2	5	0	B
ZAR16	ZAR16	2	2	11	NA	B
ZAR18	ZAR18	2	2	4	0	B
ZAR19	ZAR19	2	1	9	ETV6-RUNX1	B
ZAR25	ZAR25	2	2	2	MLL	B
ZAR26	ZAR26	2	2	1	0	B
ZAR35	ZAR35	2	1	12	0	B
ZAR38	ZAR38	2	1	2	0	B
ZAR51	ZAR51	2	1	14	MLL	B
ZAR52	ZAR52	2	2	9	Hyperdiploid and ETV6-RUNX1	B
ZAR57	ZAR57	2	1	10	Hyperdiploid and ETV6-RUNX1	B
ZAR58	ZAR58	2	1	5	0	B
DON19L	LLA	2	1	2	E2A-PBX1	B
DON34	LLA	2	2		0	B
LLA113L	LLA	2	1	2	NA	B
LLA153L	LLA	2	1	2	Hyperdiploid	B
LLA158L	LLA	2	1	1	0	B
LLA159L	LLA	2	1	2	ETV6-RUNX1	B
LLA178L	LLA	2	1	2	0	B
LLA190L	LLA	2	1	4	0	B
LLA198L	LLA	2	2	2	0	B
LLA7L	LLA	2	1	8	NA	B
MAD29	LLA	2	2	10	NA	B
ZAR12	LLA	2	1	11	ETV6-RUNX1	B
ZAR3	LLA	2	2	2	0	B
ZAR7	LLA	2	2	4		B
213BS	213 BS	1	1	21
223BS	223 BS	1	2	21
330BS	330 BS	1	1	21
331BS	331 BS	1	2	21
114BS	114 BS	1	1	22
137BS	137 BS	1	1	22
231BS	23 BS	1	2	22
288BS	288 BS	1	2	22
321BS	321 BS	1	2	22
158BS	158 BS	1	2	23
193BS	193 BS	1	1	23
21BS	21 BS	1	2	23
295BS	295 BS	1	2	23
307BS	307 BS	1	1	23
117BS	117 BS	1	1	24
289BS	289 BS	1	1	24
299BS	299 BS	1	2	24
310BS	310 BS	1	1	24
328BS	328 BS	1	2	24
332BS	332 BS	1	2	24
159BS	159 BS	1	2	25
179BS	179 BS	1	1	25
194BS	194 BS	1	2	25
290BS	290 BS	1	1	25
49BS	49 BS	1	2	25
56BS	56 BS	1	1	25
77BS	77 BS	1	2	25
UPV137	UPV137	1	2	25
UPV148	UPV148	1	1	25
UPV160	UPV160	1	2	25
155BS	155 BS	1	2	26
165BS	165 BS	1	1	26
277BS	277 BS	1	1	26
279BS	279 BS	1	2	26
61BS	61 BS	1	2	26
74BS	74 BS	1	2	26
85BS	85 BS	1	1	26
144BS	144 BS	1	1	27
188BS	188 BS	1	2	27
195BS	195 BS	1	2	27
201BS	201 BS	1	2	27
203BS	203 BS	1	2	27
210BS	210 BS	1	2	27
23BS	239 BS	1	2	27
256BS	256 BS	1	2	27
55BS	55 BS	1	1	27
5BS	5 BS	1	1	27
65BS	65 BS	1	1	27
89BS	89 BS	1	2	27
UPV136	UPV136	1	2	27
280BS	280 BS	1	1	28
285BS	285 BS	1	1	28
291BS	291 BS	1	1	28
308BS	308 BS	1	2	28
32BS	32 BS	1	1	28
43BS	43 BS	1	1	28
94BS	94 BS	1	2	28
UPV146	UPV146	1	1	28
UPV159	UPV159	1	2	28
118BS	118 BS	1	1	29
147BS	147 BS	1	1	29
148BS	148 BS	1	1	29
178BS	178 BS	1	1	29
204BS	204 BS	1	1	29
249BS	249 BS	1	1	29
51BS	51 BS	1	1	29
95BS	95 BS	1	1	29
109BS	109 BS	1	1	30
125BS	125 BS	1	2	30
129BS	129 BS	1	1	30
145BS	145 BS	1	1	30
157BS	157 BS	1	1	30
219BS	219 BS	1	1	30
26BS	26 BS	1	1	30
63BS	63 BS	1	1	30
87BS	87 BS	1	2	30
146BS	146 BS	1	2	31
220BS	220 BS	1	1	31
239BS	231 BS	1	1	31
38BS	38 BS	1	2	31
41BS	41 BS	1	1	31
48BS	48 BS	1	1	31
52BS	52 BS	1	1	31
62BS	62 BS	1	1	31
140BS	140 BS	1	1	32
160BS	160 BS	1	1	32
211BS	211 BS	1	1	32
247BS	247 BS	1	1	32
250BS	250 BS	1	1	32
259BS	259 BS	1	1	32
274BS	274 BS	1	1	32
275BS	275 BS	1	2	32
309BS	309 BS	1	2	32
326BS	326 BS	1	1	32
80BS	80 BS	1	1	32
84BS	84 BS	1	1	32
99BS	99 BS	1	2	32
107BS	107 BS	1	1	33
154BS	154 BS	1	1	33
156BS	156 BS	1	1	33
225BS	225 BS	1	1	33
UPV157	UPV157	1	2	33
171BS	171 BS	1	1	34
182BS	182 BS	1	1	34
199BS	199 BS	1	1	34
217BS	217 BS	1	2	34
42BS	42 BS	1	1	34
73BS	73 BS	1	1	34
UPV143	UPV143	1	2	34
UPV149	UPV149	1	2	34
12BS	12BS	1	1	41
70BS	70BS	1	2	41
183BS	183BS	1	2	42
198BS	198BS	1	1	42
264BS	264BS	1	1	42
120BS	120BS	1	2	43
200BS	200BS	1	2	44
265BS	265BS	1	1	44
36BS	36BS	1	2	44
39BS	39BS	1	1	44
57BS	57BS	1	1	44
246BS	246 BS	1	1	45
28BS	28BS	1	2	45
54BS	54BS	1	1	45
175BS	175BS	1	2	46
186BS	186BS	1	1	46
215BS	215BS	1	1	46
251BS	251BS	1	2	46
47BS	47BS	1	1	46
152BS	152BS	1	2	47
33BS	33BS	1	1	47
9BS	9BS	1	1	47
108BS	108BS	1	1	48
128BS	128BS	1	2	48
135BS	135BS	1	2	48
83BS	83BS	1	1	48
15BS	15BS	1	2	49
218BS	218BS	1	1	49
229BS	229BS	1	1	50
100BS	100BS	1	1	51
25BS	25BS	1	2	51
263BS	263BS	1	1	52
37BS	37BS	1	1	52
300BS	300BS	1	1	53
311BS	311BS	1	2	53
68BS	68BS	1	2	53
172BS	172BS	1	1	54
253BS	253BS	1	1	54
88BS	88BS	1	2	54
20BS	20BS	1	2	55
110BS	110BS	1	1	56
209BS	209BS	1	1	56
216BS	216BS	1	1	56
276BS	276BS	1	2	56
75BS	75BS	1	1	56
92BS	92BS	1	2	56
241BS	241BS	1	2	57
261BS	261BS	1	1	57
93BS	93BS	1	1	57
319BS	319BS	1	1	58
161BS	161BS	1	2	59
262BS	262BS	1	1	59
66BS	66BS	1	1	59
169BS	169BS	1	2	60
325BS	325BS	1	1	60
6BS	6BS	1	1	60
116BS	116BS	1	1	61
141BS	141BS	1	1	61
207BS	207BS	1	2	61
227BS	227BS	1	1	61
316BS	316BS	1	2	61
86BS	86BS	1	1	61
317BS	317BS	1	1	62
VA117	VA117	1	1	63
240BS	240BS	1	1	64
257BS	257BS	1	1	64
272BS	272BS	1	2	64
320BS	320BS	1	1	64
324BS	324BS	1	1	64
337BS	337BS	1	2	64
T658	T658	1	1	64
UPV97	UPV97	1	2	64
T302	T302	1	1	65
UPV96	UPV96	1	2	65
VA127	VA127	1	2	65
VA126	VA126	1	1	67
UPV98	UPV98	1	1	68
T736	T736	1	2	69
Va113	Va113	1	1	69
VA119	VA119	1	2	69
VA129	VA129	1	2	69
T352	T352	1	2	72
T470	T470	1	1	72
T665	T665	1	2	72
Va111	Va111	1	2	72
VA121	VA121	1	1	72
T589	T589	1	1	73
T669	T669	1	1	73
VA128	VA128	1	2	73
VA116	VA116	1	2	74
VA100	VA100	1	2	75
Va101	Va101	1	1	75
VA124	VA124	1	1	75
VA125	VA125	1	2	75
VA130	VA130	1	2	75
T75	T75	1	1	76
VA123	VA123	1	2	76
VA118	VA118	1	2	77
VA115	VA115	1	2	78
VA120	VA120	1	2	78
Va112	Va112	1	2	79
Va102	Va102	1	1	80
VA122	VA122	1	2	80
Va107	Va107	1	1	81
Va109	Va109	1	2	83
Va110	Va110	1	1	84
337	337	1	2	94
262	262	1	2	95
264	264	1	1	95
268	268	1	2	95
360	360	1	2	95
269	269	1	2	96
283	283	1	1	96
290	290	1	2	96
329	329	1	1	96
332	332	1	1	96
343	343	1	2	96
350	350	1	2	96
287	287	1	1	97
295	295	1	2	97
304	304	1	1	97
306	306	1	2	97
321	321	1	2	97
325	325	1	1	97
356	356	1	2	97
279	279	1	2	98
333	333	1	2	99
266	266	1	2	101
263	263	1	2	102
315	315	1	2	104
NR203	NR203	1	1	89
NR88	NR88	1	1	89
NSTNR004	NSTNR004	1	1	89
NOR0001	NOR0001	1	2	90
NOR0002	NOR0002	1	2	90
NOR0003	NOR0003	1	2	90
NOR0015	NOR0015	1	2	90
NR1006	NR1006	1	1	90
NR1103	NR1103	1	1	90
NR2002	NR2002	1	2	90
NR2019	NR2019	1	1	90
NR2024	NR2024	1	2	90
NR2025	NR2025	1	1	90
NR2028	NR2028	1	2	90
NR2040	NR2040	1	2	90
NR2047	NR2047	1	1	90
NR68	NR68	1	2	90
NSTNR003	NSTNR003	1	1	90
ZNR015	ZNR015	1	2	90
NOR0005	NOR0005	1	2	91
NR1023	NR1023	1	2	91
NR1100	NR1100	1	1	91
NR1104	NR1104	1	2	91
NR2003	NR2003	1	2	91
NR2022	NR2022	1	2	91
NR2039	NR2039	1	2	91
NR2055	NR2055	1	1	91
NR89	NR89	1	1	91
ZNR011	ZNR011	1	2	91
NR1004	NR1004	1	1	92
NR1030	NR1030	1	2	92
NR1110	NR1110	1	1	92
NR2005	NR2005	1	2	92
NR2036	NR2036	1	2	92
NR2050	NR2050	1	1	92
NOR0012	NOR0012	1	2	93
NR1003	NR1003	1	2	93
NR1007	NR1007	1	2	93
NR1020	NR1020	1	1	93
NR1024	NR1024	1	2	93
NR1108	NR1108	1	2	93
NR200	NR200	1	2	93
NR2042	NR2042	1	2	93
NR2044	NR2044	1	2	93
328	328	1	2	94
336	336	1	2	94
348	348	1	2	94
NR100	NR100	1	2	94
NR1008	NR1008	1	2	94
NR1028	NR1028	1	2	94
NR1105	NR1105	1	2	94
NR1109	NR1109	1	2	94
NR2015	NR2015	1	2	94
NR202	NR202	1	2	94
NR2027	NR2027	1	2	94
NR2037	NR2037	1	2	94
NR2043	NR2043	1	2	94
NR2051	NR2051	1	1	94
NR2058	NR2058	1	2	94
ZNR007	ZNR007	1	2	94
ZNR012	ZNR012	1	2	94
ZNR016	ZNR016	1	2	94
257	257	1	2	95
312	312	1	2	95
331	331	1	2	95
I1001	I1001	1	2	95
NOR0004	NOR0004	1	1	95
NR1010	NR1010	1	2	95
NR1033	NR1033	1	2	95
NR2041	NR2041	1	2	95
NR2065	NR2065	1	2	95
NR96	NR96	1	1	95
259	259	1	2	96
349	349	1	1	96
NOR0018	NOR0018	1	2	96
NR1011	NR1011	1	2	96
NR1017	NR1017	1	2	96
NR2026	NR2026	1	1	96
NR97	NR97	1	2	96
271	271	1	2	97
NR2007	NR2007	1	2	97
NR98	NR98	1	2	97
ZNR003	ZNR003	1	2	97
311	311	1	2	98
357	357	1	1	99
NR2052	NR2052	1	2	99
NR72	NR72	1	2	99
NR99	NR99	1	2	99
NOR0016	NOR0016	1	2	100
NR1009	NR1009	1	2	101

## Sheet: Hoja2
S1 Table: Original data of all included patients
Sample	Disease (No=1; Yes=2)	Sex (male=1; female=2)	Age	Genetic alterations	Inmunophenotype
Patient1	2	2	1	MLL	B
Patient2	2	1	1	Hyperdiploid	B
Patient3	2	2	2	0	B
Patient4	2	2	1	Hyperdiploid	B
Patient5	2	2	1	MLL	B
Patient6	2	2	1	Hyperdiploid and ETV6-RUNX1	B
Patient7	2	2	1	MLL	B
Patient8	2	2	1	MLL	B
Patient9	2	1	1	NA	B
Patient10	2	2	2	NA	B
Patient11	2	2	2	Hyperdiploid	B
Patient12	2	2	2	0	B
Patient13	2	1	2	ETV6-RUNX1	B
Patient14	2	2	2	E2A-PBX1	B
Patient15	2	2	2	Hyperdiploid	B
Patient16	2	2	2	Hyperdiploid	B
Patient17	2	2	2	0	B
Patient18	2	2	2	Hyperdiploid	B
Patient19	2	2	2	0	B
Patient20	2	2	1	0	B
Patient21	2	2	2	Hyperdiploid	B
Patient22	2	2	2	Hyperdiploid	B
Patient23	2	1	2	0	B
Patient24	2	1	2	ETV6-RUNX1	B
Patient25	2	1	2	BCR-ABL	B
Patient26	2	2	1	Hyperdiploid	B
Patient27	2	1	2	0	B
Patient28	2	1	2	ETV6-RUNX1	B
Patient29	2	2	2	ETV6-RUNX1	B
Patient30	2	1	2	Hyperdiploid	B
Patient31	2	2	2	ETV6-RUNX1	B
Patient32	2	1	2	0	B
Patient33	2	1	3	Hyperdiploid	B
Patient34	2	1	3	ETV6-RUNX1	B
Patient35	2	2	3	NA	B
Patient36	2	2	3	0	B
Patient37	2	1	3	0	B
Patient38	2	2	3	Hyperdiploid	B
Patient39	2	2	3	NA	B
Patient40	2	1	10	0	B
Patient41	2	2	3	Hyperdiploid	B
Patient42	2	1	3	ETV6-RUNX1	B
Patient43	2	1	3	0	B
Patient44	2	1	3	Hypodiploid	B
Patient45	2	1	3	0	B
Patient46	2	1	3	ETV6-RUNX1	B
Patient47	2	2	3	NA	B
Patient48	2	2	2	Hypodiploid	B
Patient49	2	1	3	0	B
Patient50	2	1	3	ETV6-RUNX1	B
Patient51	2	1	2	Hyperdiploid	B
Patient52	2	1	3	Hyperdiploid	B
Patient53	2	1	3	0	B
Patient54	2	2	2	ETV6-RUNX1	B
Patient55	2	1	2	Hyperdiploid	B
Patient56	2	1	3	Hyperdiploid	B
Patient57	2	1	3	0	B
Patient58	2	2	3	Hyperdiploid	B
Patient59	2	2	3	MLL	B
Patient60	2	1	3	ETV6-RUNX1	B
Patient61	2	2	2	NA	B
Patient62	2	1	2	NA	B
Patient63	2	1	3	Hyperdiploid	B
Patient64	2	1	2	0	B
Patient65	2	1	2	0	B
Patient66	2	1	3	0	B
Patient67	2	2	2	Hyperdiploid	B
Patient68	2	1	2	0	B
Patient69	2	1	4	ETV6-RUNX1	B
Patient70	2	1	4	Hyperdiploid	B
Patient71	2	1	4	0	B
Patient72	2	1	4	ETV6-RUNX1	B
Patient73	2	2	4	NA	B
Patient74	2	1	4	Hyperdiploid	B
Patient75	2	2	4	NA	B
Patient76	2	1	3	0	B
Patient77	2	1	4	0	B
Patient78	2	1	3	Hyperdiploid	B
Patient79	2	1	3	ETV6-RUNX1	B
Patient80	2	1	4	Hyperdiploid	B
Patient81	2	2	3	0	B
Patient82	2	1	3	0	B
Patient83	2	2	3	0	B
Patient84	2	2	4	NA	B
Patient85	2	2	3	Hyperdiploid	B
Patient86	2	2	3	ETV6-RUNX1	B
Patient87	2	1	4	0	B
Patient88	2	1	5	ETV6-RUNX1	B
Patient89	2	1	5	0	B
Patient90	2	2	5	Hyperdiploid	B
Patient91	2	1	5	Hyperdiploid	B
Patient92	2	2	5	NA	B
Patient93	2	2	5	0	B
Patient94	2	1	5	0	B
Patient95	2	2	5	0	B
Patient96	2	2	5	MLL and ETV6-RUNX1	B
Patient97	2	2	5	0	B
Patient98	2	2	5	Hyperdiploid	B
Patient99	2	1	6	0	B
Patient100	2	1	3	Hyperdiploid	B
Patient101	2	1	5	0	B
Patient102	2	2	14	Hyperdiploid	B
Patient103	2	1	5	Hyperdiploid	B
Patient104	2	1	5	Hyperdiploid	B
Patient105	2	1	6	0	B
Patient106	2	2	6	Hyperdiploid	B
Patient107	2	1	5	0	B
Patient108	2	1	5	0	B
Patient109	2	2	5	0	B
Patient110	2	2	5	NA	B
Patient111	2	1	5	ETV6-RUNX1	B
Patient112	2	2	6	Hyperdiploid	B
Patient113	2	1	6	NA	B
Patient114	2	2	7	ETV6-RUNX1	B
Patient115	2	1	7	Hyperdiploid	B
Patient116	2	1	6	ETV6-RUNX1	B
Patient117	2	1	7	NA	B
Patient118	2	2	5	NA	B
Patient119	2	1	6	0	B
Patient120	2	2	7	0	B
Patient121	2	1	7	NA	B
Patient122	2	1	7	0	B
Patient123	2	1	7	0	B
Patient124	2	2	7	Hyperdiploid	B
Patient125	2	1	7	Hyperdiploid	B
Patient126	2	2	8	0	B
Patient127	2	1	8	E2A-PBX1	B
Patient128	2	1	9	MLL	B
Patient129	2	2	9	0	B
Patient130	2	1	8	Hyperdiploid and ETV6-RUNX1	B
Patient131	2	2	10	0	B
Patient132	2	2	10	NA	B
Patient133	2	1	10	Hyperdiploid	B
Patient134	2	1	10	0	B
Patient135	2	1	11	0	B
Patient136	2	1	11	Hyperdiploid	B
Patient137	2	2	11	ETV6-RUNX1	B
Patient138	2	2	11	Hyperdiploid	B
Patient139	2	2	11	0	B
Patient140	2	1	12	0	B
Patient141	2	2	12	0	B
Patient142	2	1	12	Hyperdiploid and BCR-ABL	B
Patient143	2	2	11	MLL	B
Patient144	2	1	11	0	B
Patient145	2	2	13	Other	B
Patient146	2	2	13	ETV6-RUNX1	B
Patient147	2	1	13	0	B
Patient148	2	1	12	0	B
Patient149	2	2	12	0	B
Patient150	2	2	13	Hyperdiploid	B
Patient151	2	1	13	0	B
Patient152	2	1	14	0	B
Patient153	2	2	14	0	B
Patient154	2	1	6	ETV6-RUNX1	B
Patient155	2	2	1	MLL	B
Patient156	2	2	10	BCR-ABL	B
Patient157	2	1	12	E2A-PBX1	B
Patient158	2	1	4	0	B
Patient159	2	2	4	BCR-ABL	B
Patient160	2	1	12	BCR-ABL	B
Patient161	2		1	0	B
Patient162	2	2	3	0	B
Patient163	2	1	8	NA	B
Patient164	2	1	6	0	B
Patient165	2	1	4	0	B
Patient166	2	1	4	0	B
Patient167	2	1	3	0	B
Patient168	2	1		NA	B
Patient169	2	2	6	0	B
Patient170	2	1	5	Hyperdiploid	B
Patient171	2	1	3	0	B
Patient172	2	1		E2A-PBX1	B
Patient173	2	1	4	Hyperdiploid	B
Patient174	2	1	13	BCR-ABL	B
Patient175	2	1	14	0	B
Patient176	2	1	4	Hyperdiploid	B
Patient177	2	2	2	0	B
Patient178	2	1	4	0	B
Patient179	2	2	2	Hyperdiploid	B
Patient180	2	1	2	ETV6-RUNX1	B
Patient181	2	1	3	ETV6-RUNX1	B
Patient182	2	2	16	0	B
Patient183	2	1	5	ETV6-RUNX1	B
Patient184	2	2	3	0	B
Patient185	2	2	3	0	B
Patient186	2	2	1	0	B
Patient187	2	2	7	0	B
Patient188	2	2	2	Hyperdiploid	B
Patient189	2	1	2	0	B
Patient190	2	2	5	Hyperdiploid	B
Patient191	2	1	2	ETV6-RUNX1	B
Patient192	2	1	4	0	B
Patient193	2	2	6	Hyperdiploid	B
Patient194	2	1	6	ETV6-RUNX1	B
Patient195	2	2	2	Hyperdiploid	B
Patient196	2	1	3	0	B
Patient197	2	2	5	0	B
Patient198	2	2	4	0	B
Patient199	2	1	7	0	B
Patient200	2	2	3	ETV6-RUNX1	B
Patient201	2	1	10	0	B
Patient202	2	2	4	0	B
Patient203	2	1	3	ETV6-RUNX1	B
Patient204	2	1	3	E2A-PBX1	B
Patient205	2	1	13	ETV6-RUNX1	B
Patient206	2	2	5	0	B
Patient207	2	2	11	NA	B
Patient208	2	2	4	0	B
Patient209	2	1	9	ETV6-RUNX1	B
Patient210	2	2	2	MLL	B
Patient211	2	2	1	0	B
Patient212	2	1	12	0	B
Patient213	2	1	2	0	B
Patient214	2	1	14	MLL	B
Patient215	2	2	9	Hyperdiploid and ETV6-RUNX1	B
Patient216	2	1	10	Hyperdiploid and ETV6-RUNX1	B
Patient217	2	1	5	0	B
Patient218	2	1	2	E2A-PBX1	B
Patient219	2	2		0	B
Patient220	2	1	2	NA	B
Patient221	2	1	2	Hyperdiploid	B
Patient222	2	1	1	0	B
Patient223	2	1	2	ETV6-RUNX1	B
Patient224	2	1	2	0	B
Patient225	2	1	4	0	B
Patient226	2	2	2	0	B
Patient227	2	1	8	NA	B
Patient228	2	2	10	NA	B
Patient229	2	1	11	ETV6-RUNX1	B
Patient230	2	2	2	0	B
Patient231	2	2	4		B
Control1	1	1	21
Control2	1	2	21
Control3	1	1	21
Control4	1	2	21
Control5	1	1	22
Control6	1	1	22
Control7	1	2	22
Control8	1	2	22
Control9	1	2	22
Control10	1	2	23
Control11	1	1	23
Control12	1	2	23
Control13	1	2	23
Control14	1	1	23
Control15	1	1	24
Control16	1	1	24
Control17	1	2	24
Control18	1	1	24
Control19	1	2	24
Control20	1	2	24
Control21	1	2	25
Control22	1	1	25
Control23	1	2	25
Control24	1	1	25
Control25	1	2	25
Control26	1	1	25
Control27	1	2	25
Control28	1	2	25
Control29	1	1	25
Control30	1	2	25
Control31	1	2	26
Control32	1	1	26
Control33	1	1	26
Control34	1	2	26
Control35	1	2	26
Control36	1	2	26
Control37	1	1	26
Control38	1	1	27
Control39	1	2	27
Control40	1	2	27
Control41	1	2	27
Control42	1	2	27
Control43	1	2	27
Control44	1	2	27
Control45	1	2	27
Control46	1	1	27
Control47	1	1	27
Control48	1	1	27
Control49	1	2	27
Control50	1	2	27
Control51	1	1	28
Control52	1	1	28
Control53	1	1	28
Control54	1	2	28
Control55	1	1	28
Control56	1	1	28
Control57	1	2	28
Control58	1	1	28
Control59	1	2	28
Control60	1	1	29
Control61	1	1	29
Control62	1	1	29
Control63	1	1	29
Control64	1	1	29
Control65	1	1	29
Control66	1	1	29
Control67	1	1	29
Control68	1	1	30
Control69	1	2	30
Control70	1	1	30
Control71	1	1	30
Control72	1	1	30
Control73	1	1	30
Control74	1	1	30
Control75	1	1	30
Control76	1	2	30
Control77	1	2	31
Control78	1	1	31
Control79	1	1	31
Control80	1	2	31
Control81	1	1	31
Control82	1	1	31
Control83	1	1	31
Control84	1	1	31
Control85	1	1	32
Control86	1	1	32
Control87	1	1	32
Control88	1	1	32
Control89	1	1	32
Control90	1	1	32
Control91	1	1	32
Control92	1	2	32
Control93	1	2	32
Control94	1	1	32
Control95	1	1	32
Control96	1	1	32
Control97	1	2	32
Control98	1	1	33
Control99	1	1	33
Control100	1	1	33
Control101	1	1	33
Control102	1	2	33
Control103	1	1	34
Control104	1	1	34
Control105	1	1	34
Control106	1	2	34
Control107	1	1	34
Control108	1	1	34
Control109	1	2	34
Control110	1	2	34
Control111	1	1	41
Control112	1	2	41
Control113	1	2	42
Control114	1	1	42
Control115	1	1	42
Control116	1	2	43
Control117	1	2	44
Control118	1	1	44
Control119	1	2	44
Control120	1	1	44
Control121	1	1	44
Control122	1	1	45
Control123	1	2	45
Control124	1	1	45
Control125	1	2	46
Control126	1	1	46
Control127	1	1	46
Control128	1	2	46
Control129	1	1	46
Control130	1	2	47
Control131	1	1	47
Control132	1	1	47
Control133	1	1	48
Control134	1	2	48
Control135	1	2	48
Control136	1	1	48
Control137	1	2	49
Control138	1	1	49
Control139	1	1	50
Control140	1	1	51
Control141	1	2	51
Control142	1	1	52
Control143	1	1	52
Control144	1	1	53
Control145	1	2	53
Control146	1	2	53
Control147	1	1	54
Control148	1	1	54
Control149	1	2	54
Control150	1	2	55
Control151	1	1	56
Control152	1	1	56
Control153	1	1	56
Control154	1	2	56
Control155	1	1	56
Control156	1	2	56
Control157	1	2	57
Control158	1	1	57
Control159	1	1	57
Control160	1	1	58
Control161	1	2	59
Control162	1	1	59
Control163	1	1	59
Control164	1	2	60
Control165	1	1	60
Control166	1	1	60
Control167	1	1	61
Control168	1	1	61
Control169	1	2	61
Control170	1	1	61
Control171	1	2	61
Control172	1	1	61
Control173	1	1	62
Control174	1	1	63
Control175	1	1	64
Control176	1	1	64
Control177	1	2	64
Control178	1	1	64
Control179	1	1	64
Control180	1	2	64
Control181	1	1	64
Control182	1	2	64
Control183	1	1	65
Control184	1	2	65
Control185	1	2	65
Control186	1	1	67
Control187	1	1	68
Control188	1	2	69
Control189	1	1	69
Control190	1	2	69
Control191	1	2	69
Control192	1	2	72
Control193	1	1	72
Control194	1	2	72
Control195	1	2	72
Control196	1	1	72
Control197	1	1	73
Control198	1	1	73
Control199	1	2	73
Control200	1	2	74
Control201	1	2	75
Control202	1	1	75
Control203	1	1	75
Control204	1	2	75
Control205	1	2	75
Control206	1	1	76
Control207	1	2	76
Control208	1	2	77
Control209	1	2	78
Control210	1	2	78
Control211	1	2	79
Control212	1	1	80
Control213	1	2	80
Control214	1	1	81
Control215	1	2	83
Control216	1	1	84
Control217	1	2	94
Control218	1	2	95
Control219	1	1	95
Control220	1	2	95
Control221	1	2	95
Control222	1	2	96
Control223	1	1	96
Control224	1	2	96
Control225	1	1	96
Control226	1	1	96
Control227	1	2	96
Control228	1	2	96
Control229	1	1	97
Control230	1	2	97
Control231	1	1	97
Control232	1	2	97
Control233	1	2	97
Control234	1	1	97
Control235	1	2	97
Control236	1	2	98
Control237	1	2	99
Control238	1	2	101
Control239	1	2	102
Control240	1	2	104
Control241	1	1	89
Control242	1	1	89
Control243	1	1	89
Control244	1	2	90
Control245	1	2	90
Control246	1	2	90
Control247	1	2	90
Control248	1	1	90
Control249	1	1	90
Control250	1	2	90
Control251	1	1	90
Control252	1	2	90
Control253	1	1	90
Control254	1	2	90
Control255	1	2	90
Control256	1	1	90
Control257	1	2	90
Control258	1	1	90
Control259	1	2	90
Control260	1	2	91
Control261	1	2	91
Control262	1	1	91
Control263	1	2	91
Control264	1	2	91
Control265	1	2	91
Control266	1	2	91
Control267	1	1	91
Control268	1	1	91
Control269	1	2	91
Control270	1	1	92
Control271	1	2	92
Control272	1	1	92
Control273	1	2	92
Control274	1	2	92
Control275	1	1	92
Control276	1	2	93
Control277	1	2	93
Control278	1	2	93
Control279	1	1	93
Control280	1	2	93
Control281	1	2	93
Control282	1	2	93
Control283	1	2	93
Control284	1	2	93
Control285	1	2	94
Control286	1	2	94
Control287	1	2	94
Control288	1	2	94
Control289	1	2	94
Control290	1	2	94
Control291	1	2	94
Control292	1	2	94
Control293	1	2	94
Control294	1	2	94
Control295	1	2	94
Control296	1	2	94
Control297	1	2	94
Control298	1	1	94
Control299	1	2	94
Control300	1	2	94
Control301	1	2	94
Control302	1	2	94
Control303	1	2	95
Control304	1	2	95
Control305	1	2	95
Control306	1	2	95
Control307	1	1	95
Control308	1	2	95
Control309	1	2	95
Control310	1	2	95
Control311	1	2	95
Control312	1	1	95
Control313	1	2	96
Control314	1	1	96
Control315	1	2	96
Control316	1	2	96
Control317	1	2	96
Control318	1	1	96
Control319	1	2	96
Control320	1	2	97
Control321	1	2	97
Control322	1	2	97
Control323	1	2	97
Control324	1	2	98
Control325	1	1	99
Control326	1	2	99
Control327	1	2	99
Control328	1	2	99
Control329	1	2	100
Control330	1	2	101
Control331	1	1	32
Control332	1	2	18
Control333	1	1	28
Control334	1	2	68
Control335	1	2	77
Control336	1	2	64
Control337	1	1	69
Control338	1	2	65
